# Supplementary material for: Electrospun Polydioxanone Loaded With Chloroquine Modulates Template-Induced NET Release and Inflammatory Responses From Human Neutrophils
Source: Front Bioeng Biotechnol. 2021 Apr 27;9:652055. doi: 10.3389/fbioe.2021.652055 (PMC8111017; doi:10.3389/fbioe.2021.652055)
Supplement: Supplementary file 1 [file Data_Sheet_1.xlsx]

## Sheet: Figure 1
Fiber diameters (um)					Chloroquine elution (%)						Chloroquine concentration (uM)
Small fibers	Small fibers + chloroquine	Large fibers	Large fibers + chloroquine		Time	Small fibers	Small fibers + chloroquine	Large fibers	Large fibers + chloroquine		Small fibers	Small fibers + chloroquine	Large fibers	Large fibers + chloroquine
0.283	0.096	1.734	1.513		0 minutes	0	0	0	0		0	10.49	0	13.33
0.119	0.445	1.484	1.38			0	0	0	0		0	12.67	0	13.92
0.528	0.428	1.248	0.921			0	0	0	0		0	13.1	0	10.94
0.106	0.313	1.904	0.921			0	0	0	0		0	10.72	0	10.72
0.236	0.543	2.088	1.593		30 minutes	0	84.56	0	71.1
0.61	0.636	1.085	1.533			0	95.13	0	62.11
0.538	0.349	2.379	2.43			0	64.56	0	65.56
0.085	0.486	2.322	2.765			0	69.12	0	81.76
0.127	0.346	1.155	0.927		60 minutes	0	88.08	0	88.4
0.57	0.495	2.481	1.087			0	95.13	0	111.81
0.651	0.584	2.452	1.106			0	100.04	0	92.73
0.071	0.329	1.402	1.091			0	89.12	0	81.76
0.168	0.331	1.722	1.239		180 minutes	0	88.08	0	88.4
0.099	0.364	1.633	2.313			0	95.13	0	111.81
0.264	0.442	2.363	0.927			0	100.04	0	92.73
0.165	0.428	2.243	2.147			0	89.12	0	81.76
0.217	0.459	1.668	1.535		360 minutes	0	88.08	0	88.4
0.105	0.445	1.844	1.262			0	95.13	0	111.81
0.463	0.445	1.682	0.92			0	100.04	0	92.73
0.676	0.425	2.397	1.193			0	89.12	0	81.76
0.552	0.368	2.315	2.509		1440 minutes	0	88.08	0	88.4
0.236	0.398	1.085	1.635			0	95.13	0	111.81
0.132	0.504	1.682	2.346			0	100.04	0	92.73
0.204	0.344	2.401	2.14			0	89.12	0	81.76
0.376	0.745	0.825	1.441
0.119	0.459	1.056	1.057
0.469	0.48	1.763	1.057
0.716	0.428	2.169	0.837
0.675	0.344	1.106	2.529
0.115	0.713	1.402	2.452
0.104	0.448	1.668	3.42
0.105	0.596	2.107	1.545
0.577	0.464	1.74	2.92
0.573	0.349	2.068	2.516
0.475	0.401	1.844	1.602
0.118	0.466	0.996	1.201
0.149	0.396	1.003	1.173
0.728	0.388	1.1	1.106
0.149	0.375	1.941	2.568
0.082	0.42	1.986	1.543
0.614	0.396	2.112	2.399
0.141	0.368	2.099	1.262
0.511	0.39	2.264	2.039
0.082	0.396	1.44	1.091
0.085	0.595	2.928	1.981
0.24	0.459	1.776	2.684
0.25	0.459	2.067	2.355
0.668	0.355	1.256	1.035
0.115	0.498	2.243	2.402
0.302	0.629	1.658	1.13
0.066	0.633	2.291	1.746
0.217	0.417	2.452	2.585
0.348	0.339	1.986	2.765
0.582	0.295	2.086	0.876
0.499	0.504	2.556	1.239
0.61	0.407	1.682	0.949
0.136	0.375	1.003	0.859
0.775	0.731	0.94	1.708
0.115	0.485	1.986	0.92
0.105	0.433	1.67	0.92
0.17	0.466	1.682	1.325
0.099	0.265	1.993	2.555
0.115	0.234	2.315	2.718
0.105	0.578	2.086	1.621
0.118	0.349	1.075	1.354
0.089	0.596	0.99	2.555
0.151	0.333	1.763	1.675
0.118	0.511	2.243	2.533
0.44	0.722	1.043	1.091
0.096	0.417	1.74	1.165
0.127	0.368	1.155	0.993
0.767	0.437	1.122	2.301
0.132	0.469	1.983	1.373
0.34	0.459	2.361	1.148
0.152	0.361	2.086	1.376
0.676	0.198	1.166	1.262
0.244	0.466	1.822	2.301
0.34	0.419	2.243	2.555
0.126	0.317	2.332	0.989
0.224	0.428	1.248	3.076
0.325	0.563	2.15	1.193
0.508	0.428	0.6	1.952
0.12	0.521	2.916	2.856
0.353	0.428	1.072	1.148
0.168	0.397	1.248	2.968
0.872	0.536	1.584	1.07
0.221	0.514	2.479	1.277
0.104	0.395	1.986	1.303
0.127	0.237	2.556	1.091
0.667	0.523	1.732	2.621
0.618	0.384	2.128	1.277
0.117	0.401	1.941	3.324
0.67	0.402	1.237	1.84
0.503	0.417	1.155	1.106
0.581	0.24	1.072	1.222
0.129	0.384	2.233	1.078
0.845	0.07	2.512	2.26
0.085	0.397	1.569	1.959
0.089	0.448	2.112	2.744
0.071	0.42	1.822	2.541
0.104	0.468	1.569	0.909
0.505	0.384	2.128	1.019
0.089	0.464	2.008	3.208
0.644	0.466	2.068	0.983
0.8	0.543	1.822	1.548
0.471	0.395	2.291	3.312
0.263	0.448	1.993	0.914
0.082	0.396	2.086	0.87
0.62	0.627	1.28	2.801
0.152	0.495	2.112	0.927
0.133	0.563	1.155	1.184
0.969	0.437	2.088	1.057
0.052	0.346	1.831	1.315
0.1	0.398	1.072	2.676
0.742	0.415	2.322	1.865
0.075	0.466	1.822	1.142
0.12	0.452	1.122	2.312
0.117	0.419	2.006	2.716
0.31	0.466	2.233	2.963
0.518	0.396	2.291	1.142
0.583	0.375	1.983	2.074
0.508	0.303	1.201	2.63
0.17	0.646	0.94	2.213
0.526	0.56	1.33	0.92
0.151	0.544	2.344	2.551
0.094	0.428	1.155	1.456
0.149	0.459	2.112	2.826
0.611	0.521	1.256	1.15
0.084	0.589	2.099	0.909
0.127	0.494	2.608	1.303
0.075	0.292	1.33	1.165
0.397	0.252	2.227	1.485
0.538	0.766	1.668	2.359
0.212	0.452	3.041	1.884
0.194	0.429	1.402	2.82
0.653	0.384	2.408	2.283
0.707	0.452	1.541	1.485
0.151	0.459	1.304	1.311
0.085	0.494	2.562	2.261
0.544	0.375	2.322	2.359
0.115	0.388	2.452	1.262
0.33	0.401	2.233	1.019
0.118	0.466	2.112	1.222
0.516	0.429	2.287	1.373
0.229	0.428	1.122	1.212
0.263	0.39	1.365	1.385
0.613	0.428	1.624	1.148
0.33	0.298	1.288	1.411
0.626	0.42	2.067	1.332
0.652	0.397	1.043	1.5

## Sheet: Figure 2
NET Release (%)
3 Hours	Small fibers	Small fibers + chloroquine	Large fibers	Large fibers + chloroquine	TCP
Donor 1	34.7837	17.9124	15.3958	21.329	15.268
	21.6445	10.575	13.0382	12.516	5.29304
	27.2325	16.6135	17.3841	24.936	8.444
Donor 2	18.2312	19.8207	9.70614	9.51007	3.12976
	25.5351	17.9142	13.0341	10.8812	3.34588
	25.3101	19.1442	12.4467	10.1764	4.4822
Donor 3	36.9513	6.99279	3.86442	6.5302	3.45816
	29.0922	9.44435	7.23969	6.84052	3.29941
	28.5983	7.65287	7.10286	8.09265	2.68192
6 Hours	Small fibers	Small fibers + chloroquine	Large fibers	Large fibers + chloroquine	TCP
Donor 1	39.99	31.712	21.296	24.187	8.592
	32.155	45.921	20.392	21.991	6.49395
	21.107	45.323	26.004	23.906	8.222
Donor 2	41.9828	31.0834	14.014	32.5642	6.10832
	21.5789	31.4575	24.8041	33.1908	5.98788
	27.9864	34.7648	14.6027	31.7422	5.54448
Donor 3	10.2264	26.6806	7.32292	8.57633	3.77437
	12.2575	9.324	5.04848	7.01481	4.13389
	12.4567	24.6579	6.28764	5.55847	1.01038

## Sheet: Figure 3
IL-8 (pg/mL)								MMP-9 (pg/mL)
3 Hours	Small fibers	Small fibers + chloroquine	Large fibers	Large fibers + chloroquine	TCP Neg.	TCP Pos.		3 Hours	Small fibers	Small fibers + chloroquine	Large fibers	Large fibers + chloroquine	TCP Neg.	TCP Pos.
Donor 1	124.538	286.4	128.465	157.576	0	146.665		Donor 1	6051	4050	5219	2414	1904	20813
	158.564	128.257	143.673	222.443	0	124.199			5707	3693	6401	1495	903	17189
	235.489	161.194	110.202	180.445	0	194.976			5429	5553	2811	3439	2016	22163
Donor 2	224.98	260.236	49.6507	108.48	0	307.44		Donor 2	7680.93	5764.15	4884.59	3830.13	1654.63	17019.9
	359.611	266.797	123.86	174.272	0	267.109			8526.61	4056.77	5290.25	3141.18	1576.34	27823.3
	187.564	336.968		166.111	5.12068	228.781			5552.63	4032.92	3693.1	4151.38	2119.36	15007.4
Donor 3	230.047	133.644	183.296		4.00864	135.321		Donor 3	5568.79	2249.46	3236.3	1346.25	2324	18864
	259.61	139.338	173.344		0	108.135			4909.06	1670.06	4909.06	2684.05	1620	21293.9
	267.733	129.943	173.344	83.5961	0	145.336			6660.18	1797.5	2928.19	2899.49	1886	19421
6 Hours	Small fibers	Small fibers + chloroquine	Large fibers	Large fibers + chloroquine	TCP Neg.	TCP Pos.		6 Hours	Small fibers	Small fibers + chloroquine	Large fibers	Large fibers + chloroquine	TCP Neg.	TCP Pos.
Donor 1	955.814	897.935	465.776	392.832	32.6439	473.018		Donor 1	6603	5003	6498	5812	1924	14385
	1368.46	405.465	587.038	407.692	44.2253	367.447			12139	4915	4296	4628	2087	20776
	1428.9	776.204	698.781	436.468	51.949	365.857			7575		6487	4803	2729	21352
Donor 2	1448.86	884.79	747.329	460.246	19.504	261.174		Donor 2	7755.37	7598.08	6032.83	10302.3	2993.71	22235.2
	906.068	540.491	535.992	282.605	22.1329	1476.57			5114.8	9019.02	6823.42	9510.78	2452.24	19988.3
	1473.62	349.831	674.252	414.518	9.26664	698.826			5810.86	6152.85	5751.85	7554.64	2527.21	22208.1
Donor 3	1742.14	587.719	520.025	232.547	50.4185	587.418		Donor 3	1626.28	3848.34	7094.68	5240.06	3111	20902
	1291.36	939.001	560.046	421.717	31.4132	675.31			5635.99	1164.83	5612.63	3614.54	3696	22140
	1664.92	632.848	680.132	497.425	42.2642	585.914			4501.88	3863.45	3097.55	2933.71		23088

## Sheet: Figure 4
HGF (pg/mL)								VEGF-A (pg/mL)								IL-22 (pg/mL)
3 Hours	Small fibers	Small fibers + chloroquine	Large fibers	Large fibers + chloroquine	TCP Neg.	TCP Pos.		3 Hours	Small fibers	Small fibers + chloroquine	Large fibers	Large fibers + chloroquine	TCP Neg.	TCP Pos.		3 Hours	Small fibers	Small fibers + chloroquine	Large fibers	Large fibers + chloroquine	TCP Neg.	TCP Pos.
Donor 1	118.776	191.936	148.792	148.792	0	545.193		Donor 1	89.1152	159.728	195.604	199.87	21.8658	322.785		Donor 1
	118.776	187.333	246.942	203.267	0	425.7			84.724	186.926	200.93	186.926	17.031	296.576
	87.3325		287.333	133.933	15.211	394.935			111.066	108.273	164.176	204.092	7.941	280.785
Donor 2	133.933	118.776	126.395	270.863	15.211	233.413		Donor 2	159.728	145.35	263.109	155.743	0	290.779		Donor 2
	133.933	191.936	177.766	270.863	0	246.942			146.319	227.824	286.624	180.276	0	303.172
	177.766	148.792		218.776	0	286.783			116.52	172.879		195.604	0	326.029
Donor 3	53.6775	133.933	195.359	240.195	87.3325	351.13		Donor 3	151.139	163.51	193.454	189.458	21.8658	419.945		Donor 3
	141.397	163.393	312.8	376.273	15.211	533.468			112.844	180.291	146.319	205.713	0	399.031
	126.395	163.393	177.766	312.8	0	509.881			137.544	194.91	212.415	180.291	30.8033	397.473
6 Hours	Small fibers	Small fibers + chloroquine	Large fibers	Large fibers + chloroquine	TCP Neg.	TCP Pos.		6 Hours	Small fibers	Small fibers + chloroquine	Large fibers	Large fibers + chloroquine	TCP Neg.	TCP Pos.		6 Hours	Small fibers	Small fibers + chloroquine	Large fibers	Large fibers + chloroquine	TCP Neg.	TCP Pos.
Donor 1	283.983	286.783	260.341	325.665	53.6775	648.853		Donor 1	165.591	219.921	371.015	388.546	33.6281	220.803		Donor 1	24.0294	52.9941	81.3526	97.8229	0	77.2007
	118.776	160.72	191.936	163.393	62.3752	709.991			191.28	256.753	332.613	329.632	24.9356	285.921				33.6955	90.5471	79.4876	0	47.3851
	177.766	299.842	293.325	219.745	118.776	793.668			187.633	284.958	214.618	314.472	36.3927	187.633			28.0796	92.7135	71.9597		0	62.243
Donor 2	70.8627	306.333	191.936	205.924	0	338.44		Donor 2	127.637	255.457	233.929	285.804		225.197		Donor 2	22.1918	61.3526	105.469	96.1267	0	0
	133.933	287.333	203.267	248.792	0	338.44			188.546	244.38	382.133	346.319		174.739			28.0796	56.4948		96.1267	0	71.9597
	70.8627	218.776	203.267	370.606	0	521.698			128.636	206.607	310.349	374.739	3.46287	264.803					68.7592		0	28.0796
Donor 3	191.936	351.13	376.273	425.7	87.3325	545.193		Donor 3	268.185	263.109	230.445	258.013	37.7546	356.54		Donor 3		39.4876	132.909	50.5471	0	39.4876
	260.341	257.385	382.511	299.842	103.267	533.468			237.401	330.884	278.275	242.59	36.3927	442.192			50.5471	71.9597	92.9941	92.7135	0	71.9597
	148.792	449.184	286.783	299.842	111.069	0			252.895	301.525	229.572	237.401	30.8033	363.688			32.4047	39.4876	142.752	82.4047	0	39.4876

## Sheet: Figure S1
Chloroquine (μg/mL)	Absorbance
333.333	2.12965
	2.20025
111.111	0.69275
	0.71065
37.037	0.22695
	0.23875
12.3457	0.07315
	0.07495
4.11523	0.02085
	0.02395
1.37174	0.00825
	0.00565
0	0.00355
	-0.00355

## Sheet: Figure S2
Fiber diameters (um)									Chloroquine concentration (uM)
Small fibers	Small + 0.07 mg/mL	Small + 0.35 mg/mL	Small + 1.0 mg/mL	Large fibers	Large fibers + 0.07 mg/mL	Large fibers + 0.35 mg/mL	Large fibers + 1.0 mg/mL		Small fibers	Small + 0.07 mg/mL	Small + 0.35 mg/mL	Small + 1.0 mg/mL	Large fibers	Large fibers + 0.07 mg/mL	Large fibers + 0.35 mg/mL	Large fibers + 1.0 mg/mL
0.283	0.096	0.401	0.237	1.734	1.513	1.399	2.205		0	10.49	80.11	250.96	0	13.33	79.33	202.03
0.119	0.445	0.336	0.615	1.484	1.38	0.495	1.972		0	12.67	70.38	269.57	0	13.92	92.63	279.62
0.528	0.428	0.419	0.357	1.248	0.921	3.151	2.303		0	13.1	95.66	276.02	0	10.94	58.45	229.72
0.106	0.313	0.407	0.26	1.904	0.921	1.295	2.235		0	10.72	62.54	278.4	0	10.72	64.42	295.11
0.236	0.543	0.364	0.221	2.088	1.593	2.098	1.627
0.61	0.636	0.406	0.31	1.085	1.533	0.934	2.115		Chloroquine elution (%)
0.538	0.349	0.396	0.23	2.379	2.43	1.173	1.279		Time	Small fibers	Small + 0.07 mg/mL	Small + 0.35 mg/mL	Small + 1.0 mg/mL	Large fibers	Large fibers + 0.07 mg/mL	Large fibers + 0.35 mg/mL	Large fibers + 1.0 mg/mL
0.085	0.486	0.422	0.357	2.322	2.765	1.539	1.575		0 minutes	0	0	0	0	0	0	0	0
0.127	0.346	0.391	0.692	1.155	0.927	1.621	1.728			0	0	0	0	0	0	0	0
0.57	0.495	0.422	0.325	2.481	1.087	0.807	1.899			0	0	0	0	0	0	0	0
0.651	0.584	0.208	0.307	2.452	1.106	2.666	1.465			0	0	0	0	0	0	0	0
0.071	0.329	0.497	0.14	1.402	1.091	2.322	1.739		30 minutes	0	84.56	104	116.85	0	71.1	97.44	127.81
0.168	0.331	0.341	0.177	1.722	1.239	1.321	3.108			0	95.13	101.16	110.47	0	62.11	97.26	108.78
0.099	0.364	0.398	0.235	1.633	2.313	1.87	1.994			0	64.56	89.68	91.87	0	65.56	102.02	102.58
0.264	0.442	0.349	0.688	2.363	0.927	0.907	1.959			0	69.12	91.27	103.07	0	81.76	92.88	106.37
0.165	0.428	0.389	0.76	2.243	2.147	2.608	1.554		60 minutes	0	88.08	100.51	122.6	0	88.4	97.44	129.15
0.217	0.459	0.317	0.494	1.668	1.535	0.99	1.941			0	95.13	95.19	119.34	0	111.81	97.26	108.92
0.105	0.445	0.545	0.215	1.844	1.262	1.7	1.158			0	100.04	94	99.57	0	92.73	102.02	105.84
0.463	0.445	0.208	0.237	1.682	0.92	1.36	2.648			0	89.12	93.05	106.32	0	81.76	92.88	111.92
0.676	0.425	0.349	0.22	2.397	1.193	1.751	1.737		180 minutes	0	88.08	101.21	131.78	0	88.4	97.44	134.01
0.552	0.368	0.345	0.728	2.315	2.509	0.927	1.8			0	95.13	96.38	123.86	0	111.81	97.26	111.9
0.236	0.398	0.445	0.307	1.085	1.635	1.049	1.373			0	100.04	94	106.8	0	92.73	102.02	110.34
0.132	0.504	0.368	0.262	1.682	2.346	1.33	2.098			0	89.12	99.53	113.71	0	81.76	92.88	117.45
0.204	0.344	0.542	0.235	2.401	2.14	1.947	2.147		360 minutes	0	88.08	101.21	131.78	0	88.4	97.44	134.01
0.376	0.745	0.473	0.177	0.825	1.441	2.265	1.615			0	95.13	96.38	123.86	0	111.81	97.26	111.9
0.119	0.459	0.364	0.28	1.056	1.057	2.969	1.728			0	100.04	94	106.8	0	92.73	102.02	110.34
0.469	0.48	0.339	0.257	1.763	1.057	2.452	1.698			0	89.12	99.53	113.71	0	81.76	92.88	117.45
0.716	0.428	0.536	0.729	2.169	0.837	1.81	1.543		1440 minutes	0	88.08	101.21	131.78	0	88.4	97.44	134.01
0.675	0.344	0.507	0.582	1.106	2.529	1.049	2.093			0	95.13	96.38	123.86	0	111.81	97.26	111.9
0.115	0.713	0.355	0.28	1.402	2.452	1.099	1.677			0	100.04	94	106.8	0	92.73	102.02	110.34
0.104	0.448	0.349	0.212	1.668	3.42	1.279	1.928			0	89.12	99.53	113.71	0	81.76	92.88	117.45
0.105	0.596	0.399	0.168	2.107	1.545	2.315	1.395
0.577	0.464	0.391	0.237	1.74	2.92	2.562	1.565
0.573	0.349	0.363	0.384	2.068	2.516	3.682	2.17
0.475	0.401	0.276	0.206	1.844	1.602	1.412	1.688
0.118	0.466	0.346	0.601	0.996	1.201	3.032	2.275
0.149	0.396	0.375	0.652	1.003	1.173	1.658	1.739
0.728	0.388	0.349	0.46	1.1	1.106	2.291	1.677
0.149	0.375	0.375	0.212	1.941	2.568	2.067	1.853
0.082	0.42	0.422	0.251	1.986	1.543	2.265	1.729
0.614	0.396	0.448	0.605	2.112	2.399	1.549	2.371
0.141	0.368	0.429	0.291	2.099	1.262	1.648	1.796
0.511	0.39	0.376	0.23	2.264	2.039	1.409	1.741
0.082	0.396	0.296	0.147	1.44	1.091	1.461	2.074
0.085	0.595	0.368	0.322	2.928	1.981	0.782	2.281
0.24	0.459	0.364	0.235	1.776	2.684	2.346	1.796
0.25	0.459	0.411	0.55	2.067	2.355	0.927	1.983
0.668	0.355	0.386	0.346	1.256	1.035	0.33	2.115
0.115	0.498	0.326	0.233	2.243	2.402	1.228	2.47
0.302	0.629	0.311	0.26	1.658	1.13	2.404	1.575
0.066	0.633	0.296	0.452	2.291	1.746	0.934	1.884
0.217	0.417	0.391	0.745	2.452	2.585	0.595	1.844
0.348	0.339	0.339	0.657	1.986	2.765	3.007	2.281
0.582	0.295	0.551	0.325	2.086	0.876	0.738	1.809
0.499	0.504	0.39	0.252	2.556	1.239	3.319	1.737
0.61	0.407	0.329	0.459	1.682	0.949	1.164	1.635
0.136	0.375	0.391	0.629	1.003	0.859	2.56	1.797
0.775	0.731	0.348	0.758	0.94	1.708	2.559	1.972
0.115	0.485	0.339	0.699	1.986	0.92	0.927	1.76
0.105	0.433	0.329	0.615	1.67	0.92	3.315	2.091
0.17	0.466	0.466	0.257	1.682	1.325	1.972	1.72
0.099	0.265	0.413	0.268	1.993	2.555	1.885	1.528
0.115	0.234	0.352	0.262	2.315	2.718	3.216	1.5
0.105	0.578	0.345	0.364	2.086	1.621	2.233	1.635
0.118	0.349	0.398	0.554	1.075	1.354	1.102	1.495
0.089	0.596	0.339	0.233	0.99	2.555	4.282	1.602
0.151	0.333	0.292	0.186	1.763	1.675	2.168	2.054
0.118	0.511	0.345	0.596	2.243	2.533	1.758	1.899
0.44	0.722	0.376	0.298	1.043	1.091	1.905	1.969
0.096	0.417	0.336	0.237	1.74	1.165	0.522	1.959
0.127	0.368	0.477	0.376	1.155	0.993	1.1	1.796
0.767	0.437	0.299	0.184	1.122	2.301	1.966	2.196
0.132	0.469	0.425	0.257	1.983	1.373	1.768	1.483
0.34	0.459	0.349	0.28	2.361	1.148	1.321	1.217
0.152	0.361	0.448	0.351	2.086	1.376	2.603	2.283
0.676	0.198	0.311	0.272	1.166	1.262	1.506	2.129
0.244	0.466	0.443	0.309	1.822	2.301	0.7	1.967
0.34	0.419	0.312	0.309	2.243	2.555	2.668	2.331
0.126	0.317	0.5	0.177	2.332	0.989	0.927	2.198
0.224	0.428	0.514	0.303	1.248	3.076	2.054	1.15
0.325	0.563	0.303	0.402	2.15	1.193	1.494	1.621
0.508	0.428	0.349	0.401	0.6	1.952	0.927	1.848
0.12	0.521	0.409	0.237	2.916	2.856	1.209	1.789
0.353	0.428	0.317	0.561	1.072	1.148	4.008	1.764
0.168	0.397	0.284	0.417	1.248	2.968	0.816	2.121
0.872	0.536	0.439	0.391	1.584	1.07	0.927	2.088
0.221	0.514	0.422	0.279	2.479	1.277	0.295	1.897
0.104	0.395	0.428	0.28	1.986	1.303	2.745	1.51
0.127	0.237	0.315	0.17	2.556	1.091	1.274	1.899
0.667	0.523	0.331	0.291	1.732	2.621	2.047	3.129
0.618	0.384	0.471	0.265	2.128	1.277	2.164	2.129
0.117	0.401	0.349	0.667	1.941	3.324	0.412	2.059
0.67	0.402	0.336	0.249	1.237	1.84	2.588	1.981
0.503	0.417	0.364	0.307	1.155	1.106	1.173	1.904
0.581	0.24	0.363	0.3	1.072	1.222	0.819	1.558
0.129	0.384	0.351	0.262	2.233	1.078	0.927	1.899
0.845	0.07	0.472	0.168	2.512	2.26	0.825	1.647
0.085	0.397	0.345	0.249	1.569	1.959	1.157	1.158
0.089	0.448	0.5	0.422	2.112	2.744	0.246	1.941
0.071	0.42	0.368	0.371	1.822	2.541	1.868	1.321
0.104	0.468	0.401	0.235	1.569	0.909	0.444	1.698
0.505	0.384	0.347	0.165	2.128	1.019	1.049	1.392
0.089	0.464	0.262	0.249	2.008	3.208	1.042	1.271
0.644	0.466	0.344	0.561	2.068	0.983	1.789	1.495
0.8	0.543	0.349	0.471	1.822	1.548	1.569	1.554
0.471	0.395	0.312	0.307	2.291	3.312	0.819	1.737
0.263	0.448	0.373	0.774	1.993	0.914	0.583	2.217
0.082	0.396	0.312	0.233	2.086	0.87	3.324	1.528
0.62	0.627	0.364	0.752	1.28	2.801	1.753	2.228
0.152	0.495	0.45	0.461	2.112	0.927	1.558	2.435
0.133	0.563	0.413	0.235	1.155	1.184	1.247	1.966
0.969	0.437	0.584	0.248	2.088	1.057	0.366	1.323
0.052	0.346	0.355	0.177	1.831	1.315	1.59	2.205
0.1	0.398	0.292	0.397	1.072	2.676	1.87	1.217
0.742	0.415	0.363	0.251	2.322	1.865	3.083	1.483
0.075	0.466	0.324	0.492	1.822	1.142	1.288	1.819
0.12	0.452	0.338	0.545	1.122	2.312	0.259	2.136
0.117	0.419	0.339	0.424	2.006	2.716	2.869	1.741
0.31	0.466	0.407	0.63	2.233	2.963	2.144	1.84
0.518	0.396	0.349	0.466	2.291	1.142	1.84	1.739
0.583	0.375	0.441	0.396	1.983	2.074	0.819	2.059
0.508	0.303	0.41	0.531	1.201	2.63	1.201	2.29
0.17	0.646	0.377	0.54	0.94	2.213	2.211	1.67
0.526	0.56	0.324	0.333	1.33	0.92	1.649	1.72
0.151	0.544	0.192	0.292	2.344	2.551	1.575	1.554
0.094	0.428	0.329	0.335	1.155	1.456	3.508	1.906
0.149	0.459	0.346	0.329	2.112	2.826	2.898	1.5
0.611	0.521	0.422	0.303	1.256	1.15	1.67	2.371
0.084	0.589	0.339	0.262	2.099	0.909	1.728	1.582
0.127	0.494	0.384	0.188	2.608	1.303	1.871	1.933
0.075	0.292	0.419	0.21	1.33	1.165	1.049	1.239
0.397	0.252	0.439	0.659	2.227	1.485	0.441	1.885
0.538	0.766	0.329	0.208	1.668	2.359	0.369	1.928
0.212	0.452	0.401	0.707	3.041	1.884	1.764	2.149
0.194	0.429	0.272	0.248	1.402	2.82	2.583	1.878
0.653	0.384	0.329	0.869	2.408	2.283	1.099	2.121
0.707	0.452	0.385	0.357	1.541	1.485	1.91	1.704
0.151	0.459	0.336	0.36	1.304	1.311	1.049	1.872
0.085	0.494	0.508	0.168	2.562	2.261	1.166	1.853
0.544	0.375	0.339	0.23	2.322	2.359	0.986	2.388
0.115	0.388	0.349	0.561	2.452	1.262	1.979	1.295
0.33	0.401	0.399	0.342	2.233	1.019	2.726	2.371
0.118	0.466	0.38	0.292	2.112	1.222	1.668	1.871
0.516	0.429	0.339	0.348	2.287	1.373	2.331	1.819
0.229	0.428	0.396	0.679	1.122	1.212	0.922	1.878
0.263	0.39	0.279	0.712	1.365	1.385	3.271	2.392
0.613	0.428	0.298	0.67	1.624	1.148	2.619	2.182
0.33	0.298	0.32	0.342	1.288	1.411	0.68	2.149
0.626	0.42	0.329	0.3	2.067	1.332	1.39	1.868
0.652	0.397	0.345	0.285	1.043	1.5	1.948	1.79

## Sheet: Figure S3
NET Release (%)
3 Hours	Small fibers	Small + 0.07 mg/mL	Small + 0.35 mg/mL	Small + 1.0 mg/mL	Large fibers	Large fibers + 0.07 mg/mL	Large fibers + 0.35 mg/mL	Large fibers + 1.0 mg/mL	TCP
Donor 1	34.7837	17.9124	45.5864	20.4677	15.3958	21.329	15.959	18.041	15.268
	21.6445	10.575	26.4583	16.0903	13.0382	12.516	16.418	39.415	5.29304
	27.2325	16.6135	48.4448	20.7902	17.3841	24.936	15.433	24.187	8.444
Donor 2	18.2312	19.8207	26.1761	21.977	9.70614	9.51007	19.1839	27.3833	3.12976
	25.5351	17.9142	22.4859	21.7393	13.0341	10.8812	8.72469	27.6208	3.34588
	25.3101	19.1442	22.4859	24.1161	12.4467	10.1764	10.2939	27.7394	4.4822
Donor 3	36.9513	6.99279	41.5702	29.566	3.86442	6.5302	4.17872	8.29052	3.45816
	29.0922	9.44435	31.8996	28.3125	7.23969	6.84052	8.82835	51.6597	3.29941
	28.5983	7.65287	13.8555	27.6762	7.10286	8.09265	11.4394	34.4732	2.68192
6 Hours	Small fibers	Small + 0.07 mg/mL	Small + 0.35 mg/mL	Small + 1.0 mg/mL	Large fibers	Large fibers + 0.07 mg/mL	Large fibers + 0.35 mg/mL	Large fibers + 1.0 mg/mL	TCP
Donor 1	39.99	31.712	29.207	46.681	21.296	24.187	22.181	31.725	8.592
	32.155	45.921	32.463	47.897	20.392	21.991	32.001	48.453	6.49395
	21.107	45.323	28.609	54.14	26.004	23.906	34.479	25.496	8.222
Donor 2	41.9828	31.0834	23.5902	25.942	14.014	32.5642	31.7422	29.5021	6.10832
	21.5789	31.4575	28.7264	19.343	24.8041	33.1908	35.6248	31.7813	5.98788
	27.9864	34.7648	14.917	21.4987	14.6027	31.7422	36.7283	41.39	5.54448
Donor 3	10.2264	26.6806	19.5987	16.2705	7.32292	8.57633	14.2118	30.5494	3.77437
	12.2575	9.324	79.5888	81.0609	5.04848	7.01481	8.95012	3.86442	4.13389
	12.4567	24.6579	58.4021	13.0554	6.28764	5.55847	19.8041		1.01038
